# Supplementary material for: MicroRNA-329-3p inhibits the Wnt/β-catenin pathway and proliferation of osteosarcoma cells by targeting transcription factor 7-like 1
Source: Oncol Res. 2024 Feb 6;32(3):463–76. doi: 10.32604/or.2023.044085 (PMC10874473; doi:10.32604/or.2023.044085)
Supplement: Supplementary file 5 [file OncolRes-32-44085-s001.xlsx]

## Sheet: TargetScanHuman_8.0
Table S1. MiR-329-3p predicted targets
Target gene	Representative transcript	Gene name	3P-seq tags + 5	Conserved sites total	Conserved 8mer sites	Conserved 7mer-m8 sites	Conserved 7mer-A1 sites	Poorly conserved sites total	Poorly conserved 8mer sites	Poorly conserved 7mer-m8 sites	Poorly conserved 7mer-A1 sites	6mer sites	Representative miRNA	Predicted occupancy (low miRNA)	Predicted occupancy (high miRNA)	Predicted occupancy (transfected miRNA)	Cumulative weighted context++ score	Total context++ score	Aggregate PCT	Previous TargetScan publication(s)
C20orf62	ENST00000372910.3	chromosome 20 open reading frame 62	5	1	1	0	0	0	0	0	0	0	hsa-miR-329-3p	0.0076	0.0537	0.2955	-0.71	-0.71	N/A	NULL
SOX17	ENST00000297316.4	SRY (sex determining region Y)-box 17	65	1	0	1	0	2	0	1	1	0	hsa-miR-329-3p	0.0326	0.2094	0.8376	-0.68	-0.69	N/A	2009, 2011
SYTL4	ENST00000372989.1	synaptotagmin-like 4	84	3	0	0	3	2	0	1	1	8	hsa-miR-329-3p	0.0195	0.1417	0.939	-0.57	-0.58	N/A	NULL
PTPLB	ENST00000383657.5	protein tyrosine phosphatase-like (proline instead of catalytic arginine), member b	1275	2	1	1	0	2	0	0	2	1	hsa-miR-329-3p	0.0185	0.1319	0.7739	-0.56	-0.58	N/A	NULL
SLC35A1	ENST00000369557.5	solute carrier family 35 (CMP-sialic acid transporter), member A1	671	1	0	1	0	1	0	0	1	0	hsa-miR-329-3p	0.0151	0.1065	0.6038	-0.53	-0.53	N/A	NULL
ADAD1	ENST00000388724.2	adenosine deaminase domain containing 1 (testis-specific)	5	1	0	1	0	0	0	0	0	0	hsa-miR-329-3p	0.0069	0.0488	0.2751	-0.51	-0.51	N/A	NULL
ZNF131	ENST00000505606.2	zinc finger protein 131	1015	1	1	0	0	0	0	0	0	0	hsa-miR-329-3p	0.0148	0.1002	0.4637	-0.5	-0.5	N/A	NULL
RPE	ENST00000429907.1	ribulose-5-phosphate-3-epimerase	333	1	1	0	0	0	0	0	0	0	hsa-miR-329-3p	0.0077	0.054	0.2946	-0.49	-0.5	N/A	2011
RGAG4	ENST00000545866.1	retrotransposon gag domain containing 4	34	1	1	0	0	0	0	0	0	0	hsa-miR-329-3p	0.0087	0.0607	0.3232	-0.47	-0.47	N/A	2007, 2009, 2011
LBH	ENST00000406087.1	limb bud and heart development	1956	1	0	0	1	2	0	1	1	0	hsa-miR-329-3p	0.0141	0.1009	0.6054	-0.44	-0.45	N/A	2007, 2009, 2011
FXR2	ENST00000250113.7	fragile X mental retardation, autosomal homolog 2	5	2	2	0	0	0	0	0	0	0	hsa-miR-329-3p	0.0059	0.043	0.2809	-0.43	-0.43	N/A	2011
CPA4	ENST00000445470.2	carboxypeptidase A4	1319	1	0	1	0	0	0	0	0	10	hsa-miR-329-3p	0.0151	0.1101	0.7361	-0.43	-0.43	N/A	2009, 2011
SMNDC1	ENST00000369603.5	survival motor neuron domain containing 1	949	1	0	1	0	2	1	1	0	1	hsa-miR-329-3p	0.0149	0.1004	0.4602	-0.42	-0.8	N/A	NULL
TOR3A	ENST00000367627.3	torsin family 3, member A	217	1	1	0	0	0	0	0	0	0	hsa-miR-329-3p	0.0077	0.0549	0.3326	-0.4	-0.4	N/A	2009, 2011
KRIT1	ENST00000394507.1	KRIT1, ankyrin repeat containing	574	1	1	0	0	0	0	0	0	0	hsa-miR-329-3p	0.0095	0.0679	0.3983	-0.4	-0.4	N/A	2007, 2009, 2011
PRR7	ENST00000323249.3	proline rich 7 (synaptic)	22	1	0	1	0	0	0	0	0	0	hsa-miR-329-3p	0.0103	0.0711	0.3613	-0.39	-0.39	N/A	2007, 2009, 2011
ARL4A	ENST00000396663.1	ADP-ribosylation factor-like 4A	213	1	1	0	0	0	0	0	0	2	hsa-miR-329-3p	0.0145	0.101	0.5264	-0.38	-0.41	N/A	2009, 2011
VAMP7	ENST00000286448.6	vesicle-associated membrane protein 7	5	1	1	0	0	0	0	0	0	0	hsa-miR-329-3p	0.008	0.0563	0.3194	-0.35	-0.35	N/A	2009, 2011
PPFIA4	ENST00000447715.2	protein tyrosine phosphatase, receptor type, f polypeptide (PTPRF), interacting protein (liprin), alpha 4	21	1	1	0	0	1	0	1	0	1	hsa-miR-329-3p	0.0142	0.102	0.6331	-0.34	-0.34	N/A	2009, 2011
VSX2	ENST00000261980.2	visual system homeobox 2	5	1	1	0	0	0	0	0	0	0	hsa-miR-329-3p	0.0063	0.0449	0.2674	-0.33	-0.33	N/A	2009, 2011
G3BP1	ENST00000394123.3	GTPase activating protein (SH3 domain) binding protein 1	688	1	0	1	0	0	0	0	0	5	hsa-miR-329-3p	0.0254	0.1687	0.7564	-0.32	-0.34	N/A	NULL
EBPL	ENST00000378284.2	emopamil binding protein-like	155	1	0	1	0	0	0	0	0	0	hsa-miR-329-3p	0.0185	0.1225	0.5077	-0.32	-0.32	N/A	NULL
ARHGAP21	ENST00000396432.2	Rho GTPase activating protein 21	10	1	1	0	0	0	0	0	0	0	hsa-miR-329-3p	0.0197	0.1312	0.5685	-0.32	-0.32	N/A	NULL
PRKACB	ENST00000370689.2	protein kinase, cAMP-dependent, catalytic, beta	344	1	0	1	0	1	0	0	1	0	hsa-miR-329-3p	0.041	0.2456	0.8001	-0.32	-0.44	N/A	2007
IGDCC3	ENST00000327987.4	immunoglobulin superfamily, DCC subclass, member 3	464	1	0	1	0	1	0	1	0	0	hsa-miR-329-3p	0.0239	0.1687	0.9557	-0.31	-0.31	N/A	2007, 2011
ZC3H10	ENST00000257940.2	zinc finger CCCH-type containing 10	49	1	0	1	0	1	0	1	0	0	hsa-miR-329-3p	0.0165	0.1144	0.5966	-0.31	-0.32	N/A	2009, 2011
SRSF4	ENST00000546138.1	serine/arginine-rich splicing factor 4	2524	1	0	1	0	0	0	0	0	0	hsa-miR-329-3p	0.0118	0.081	0.3944	-0.3	-0.3	N/A	2007
TCTE1	ENST00000371505.4	t-complex-associated-testis-expressed 1	34	2	0	1	1	0	0	0	0	3	hsa-miR-329-3p	0.0078	0.0567	0.3634	-0.29	-0.29	N/A	NULL
LHX9	ENST00000367390.3	LIM homeobox 9	40	1	1	0	0	0	0	0	0	1	hsa-miR-329-3p	0.0161	0.1122	0.604	-0.27	-0.27	N/A	2009, 2011
GGA1	ENST00000343632.4	golgi-associated, gamma adaptin ear containing, ARF binding protein 1	325	1	0	1	0	1	0	1	0	1	hsa-miR-329-3p	0.0105	0.0761	0.486	-0.27	-0.27	N/A	NULL
DLGAP4	ENST00000373913.3	discs, large (Drosophila) homolog-associated protein 4	1188	3	0	2	1	1	0	0	1	0	hsa-miR-329-3p	0.0115	0.0829	0.5324	-0.26	-0.27	N/A	2007, 2009, 2011
KCTD11	ENST00000333751.3	potassium channel tetramerization domain containing 11	42	2	0	2	0	0	0	0	0	3	hsa-miR-329-3p	0.006	0.0439	0.2982	-0.24	-0.24	N/A	2009, 2011
PDE5A	ENST00000354960.3	phosphodiesterase 5A, cGMP-specific	69	1	1	0	0	2	0	1	1	1	hsa-miR-329-3p	0.0168	0.1198	0.7131	-0.24	-0.24	N/A	2007, 2009, 2011
WDR82	ENST00000296490.3	WD repeat domain 82	319	1	0	1	0	0	0	0	0	4	hsa-miR-329-3p	0.0092	0.0667	0.4389	-0.24	-0.25	N/A	2011
CRMP1	ENST00000324989.7	collapsin response mediator protein 1	252	1	0	1	0	0	0	0	0	1	hsa-miR-329-3p	0.0093	0.0656	0.3756	-0.24	-0.24	N/A	2007, 2009, 2011
C12orf49	ENST00000261318.3	chromosome 12 open reading frame 49	673	2	0	0	2	2	0	2	0	5	hsa-miR-329-3p	0.0118	0.0859	0.5665	-0.23	-0.31	N/A	NULL
TOB2	ENST00000327492.3	transducer of ERBB2, 2	71	1	0	1	0	1	0	1	0	4	hsa-miR-329-3p	0.0101	0.0732	0.4797	-0.23	-0.3	N/A	2007, 2009, 2011
TGFBI	ENST00000442011.2	transforming growth factor, beta-induced, 68kDa	6307	1	0	1	0	0	0	0	0	0	hsa-miR-329-3p	0.007	0.0499	0.2831	-0.23	-0.25	N/A	NULL
RGMB	ENST00000308234.7	RGM domain family, member B	6087	1	0	0	1	1	0	0	1	2	hsa-miR-329-3p	0.0122	0.0888	0.5825	-0.22	-0.26	N/A	2009, 2011
FBXO45	ENST00000311630.6	F-box protein 45	72	1	0	0	1	1	0	1	0	2	hsa-miR-329-3p	0.013	0.0936	0.5894	-0.21	-0.3	N/A	2009, 2011
BCLAF1	ENST00000531224.1	BCL2-associated transcription factor 1	1732	1	1	0	0	1	0	0	1	3	hsa-miR-329-3p	0.0179	0.1259	0.7002	-0.21	-0.28	N/A	2009
WAPAL	ENST00000298767.5	wings apart-like homolog (Drosophila)	185	1	1	0	0	0	0	0	0	1	hsa-miR-329-3p	0.0113	0.0786	0.4193	-0.21	-0.25	N/A	2007, 2009, 2011
OLA1	ENST00000284719.3	Obg-like ATPase 1	11	1	0	1	0	1	0	0	1	0	hsa-miR-329-3p	0.0099	0.0722	0.4726	-0.21	-0.25	N/A	2007, 2009, 2011
NET1	ENST00000355029.4	neuroepithelial cell transforming 1	73	2	0	0	2	0	0	0	0	1	hsa-miR-329-3p	0.0032	0.0234	0.1606	-0.21	-0.22	N/A	NULL
PTBP2	ENST00000609116.1	polypyrimidine tract binding protein 2	70	1	1	0	0	1	0	0	1	1	hsa-miR-329-3p	0.0063	0.0456	0.3073	-0.21	-0.21	N/A	2007, 2009, 2011
MGAT3	ENST00000341184.6	mannosyl (beta-1,4-)-glycoprotein beta-1,4-N-acetylglucosaminyltransferase	9	1	1	0	0	1	0	0	1	1	hsa-miR-329-3p	0.0114	0.0822	0.5284	-0.21	-0.21	N/A	2009, 2011
KPNA4	ENST00000334256.4	karyopherin alpha 4 (importin alpha 3)	111	2	0	2	0	2	0	1	1	4	hsa-miR-329-3p	0.0178	0.1266	0.7484	-0.2	-0.26	N/A	2011
GIGYF1	ENST00000275732.5	GRB10 interacting GYF protein 1	5	1	0	1	0	0	0	0	0	0	hsa-miR-329-3p	0.0062	0.0456	0.3072	-0.2	-0.2	N/A	2007, 2009, 2011
CHD7	ENST00000423902.2	chromodomain helicase DNA binding protein 7	925	1	0	1	0	0	0	0	0	3	hsa-miR-329-3p	0.0069	0.049	0.2933	-0.2	-0.2	N/A	NULL
PHB	ENST00000300408.3	prohibitin	759	1	0	1	0	0	0	0	0	0	hsa-miR-329-3p	0.0055	0.0396	0.247	-0.2	-0.2	N/A	2009, 2011
NPNT	ENST00000379987.2	nephronectin	518	1	1	0	0	0	0	0	0	1	hsa-miR-329-3p	0.0092	0.0665	0.4139	-0.2	-0.2	N/A	2009, 2011
RBPMS	ENST00000320203.4	RNA binding protein with multiple splicing	472	1	0	1	0	0	0	0	0	0	hsa-miR-329-3p	0.0062	0.0445	0.2676	-0.2	-0.2	N/A	2007, 2009, 2011
VAPA	ENST00000400000.2	VAMP (vesicle-associated membrane protein)-associated protein A, 33kDa	2926	1	0	0	1	1	0	1	0	5	hsa-miR-329-3p	0.0075	0.0528	0.3026	-0.19	-0.44	N/A	2009, 2011
SYNGAP1	ENST00000418600.2	synaptic Ras GTPase activating protein 1	15	1	0	1	0	1	1	0	0	3	hsa-miR-329-3p	0.0158	0.1111	0.6159	-0.19	-0.19	N/A	2011
CUL2	ENST00000374746.1	cullin 2	27	1	0	1	0	0	0	0	0	0	hsa-miR-329-3p	0.0046	0.0332	0.2154	-0.19	-0.19	N/A	2009, 2011
BCL7A	ENST00000538010.1	B-cell CLL/lymphoma 7A	96	1	0	1	0	0	0	0	0	1	hsa-miR-329-3p	0.0081	0.0574	0.3331	-0.19	-0.24	N/A	2007, 2009, 2011
SMYD1	ENST00000419482.2	SET and MYND domain containing 1	5	1	0	1	0	0	0	0	0	2	hsa-miR-329-3p	0.0192	0.1371	0.8271	-0.19	-0.19	N/A	NULL
SMAD2	ENST00000262160.6	SMAD family member 2	1196	1	0	1	0	1	0	0	1	5	hsa-miR-329-3p	0.0123	0.0887	0.5651	-0.18	-0.25	N/A	2007, 2009, 2011
AGPAT5	ENST00000285518.6	1-acylglycerol-3-phosphate O-acyltransferase 5	879	1	0	1	0	1	0	0	1	0	hsa-miR-329-3p	0.0104	0.0748	0.4749	-0.18	-0.26	N/A	NULL
PMF1-BGLAP	ENST00000490491.1	PMF1-BGLAP readthrough	82	1	0	1	0	0	0	0	0	0	hsa-miR-329-3p	0.0044	0.0319	0.1958	-0.17	-0.17	N/A	NULL
ATXN1	ENST00000244769.4	ataxin 1	106	1	0	1	0	2	0	2	0	3	hsa-miR-329-3p	0.0169	0.1206	0.7274	-0.17	-0.21	N/A	2007, 2009, 2011
CAPZB	ENST00000375142.1	capping protein (actin filament) muscle Z-line, beta	545	1	0	1	0	0	0	0	0	1	hsa-miR-329-3p	0.0047	0.0329	0.1814	-0.17	-0.34	N/A	2007, 2011
CCDC71L	ENST00000523505.1	coiled-coil domain containing 71-like	410	1	0	1	0	2	0	1	1	1	hsa-miR-329-3p	0.0085	0.0609	0.3646	-0.17	-0.59	N/A	2011
GABRB2	ENST00000393959.1	gamma-aminobutyric acid (GABA) A receptor, beta 2	5	1	0	0	1	2	0	1	1	1	hsa-miR-329-3p	0.0172	0.1225	0.718	-0.17	-0.17	N/A	2007, 2009, 2011
CELF6	ENST00000287202.5	CUGBP, Elav-like family member 6	5	1	0	1	0	0	0	0	0	0	hsa-miR-329-3p	0.0088	0.0613	0.3251	-0.17	-0.17	N/A	2007, 2011
TSPAN5	ENST00000305798.3	tetraspanin 5	107	1	0	1	0	0	0	0	0	1	hsa-miR-329-3p	0.0043	0.0311	0.2098	-0.17	-0.17	N/A	NULL
ASAH2	ENST00000395526.4	N-acylsphingosine amidohydrolase (non-lysosomal ceramidase) 2	5	1	0	1	0	2	0	1	1	7	hsa-miR-329-3p	0.024	0.1714	1.0515	-0.16	-0.16	N/A	NULL
TAF13	ENST00000338366.5	TAF13 RNA polymerase II, TATA box binding protein (TBP)-associated factor, 18kDa	745	1	0	0	1	0	0	0	0	0	hsa-miR-329-3p	0.0043	0.0312	0.2082	-0.16	-0.16	N/A	NULL
ZZZ3	ENST00000370801.3	zinc finger, ZZ-type containing 3	338	1	0	1	0	0	0	0	0	1	hsa-miR-329-3p	0.0111	0.0799	0.497	-0.15	-0.15	N/A	2009, 2011
CD177	ENST00000378009.4	CD177 molecule	5	1	0	1	0	0	0	0	0	0	hsa-miR-329-3p	0.0075	0.0542	0.3391	-0.15	-0.15	N/A	NULL
RNF214	ENST00000530849.1	ring finger protein 214	271	1	0	0	1	0	0	0	0	0	hsa-miR-329-3p	0.0035	0.0254	0.1672	-0.15	-0.15	N/A	2007, 2009, 2011
PRELP	ENST00000343110.2	proline/arginine-rich end leucine-rich repeat protein	5	2	1	0	1	1	0	0	1	1	hsa-miR-329-3p	0.0148	0.1061	0.6521	-0.14	-0.14	N/A	NULL
HIPK3	ENST00000303296.4	homeodomain interacting protein kinase 3	933	1	0	1	0	0	0	0	0	1	hsa-miR-329-3p	0.0054	0.0391	0.2626	-0.14	-0.14	N/A	NULL
CDC73	ENST00000367435.3	cell division cycle 73	579	1	0	0	1	2	0	2	0	1	hsa-miR-329-3p	0.0066	0.047	0.2716	-0.14	-0.27	N/A	2011
C20orf196	ENST00000303142.6	chromosome 20 open reading frame 196	18	1	0	1	0	0	0	0	0	0	hsa-miR-329-3p	0.0047	0.0337	0.2072	-0.14	-0.2	N/A	NULL
KIF2A	ENST00000381103.2	kinesin heavy chain member 2A	905	1	0	0	1	0	0	0	0	2	hsa-miR-329-3p	0.0053	0.0385	0.2597	-0.14	-0.14	N/A	NULL
BMP2	ENST00000378827.4	bone morphogenetic protein 2	1193	1	0	0	1	0	0	0	0	2	hsa-miR-329-3p	0.0033	0.0236	0.1533	-0.14	-0.16	N/A	2007
BRD4	ENST00000263377.2	bromodomain containing 4	849	2	1	1	0	0	0	0	0	3	hsa-miR-329-3p	0.0172	0.1239	0.78	-0.13	-0.17	N/A	NULL
GLUD2	ENST00000328078.1	glutamate dehydrogenase 2	22	1	0	0	1	1	0	1	0	0	hsa-miR-329-3p	0.0089	0.0638	0.3827	-0.13	-0.14	N/A	NULL
SLC44A1	ENST00000374720.3	solute carrier family 44 (choline transporter), member 1	407	1	0	1	0	4	1	2	1	7	hsa-miR-329-3p	0.0061	0.0445	0.2963	-0.13	-0.19	N/A	NULL
JDP2	ENST00000435893.2	Jun dimerization protein 2	110	1	0	0	1	0	0	0	0	2	hsa-miR-329-3p	0.0052	0.0377	0.2375	-0.13	-0.13	N/A	2011
BMPR2	ENST00000374574.2	bone morphogenetic protein receptor, type II (serine/threonine kinase)	287	2	0	1	1	0	0	0	0	0	hsa-miR-329-3p	0.0043	0.0306	0.1895	-0.12	-0.25	N/A	2007, 2009, 2011
ARL8A	ENST00000272217.2	ADP-ribosylation factor-like 8A	272	1	0	0	1	0	0	0	0	1	hsa-miR-329-3p	0.0019	0.014	0.0982	-0.12	-0.15	N/A	2009, 2011
CNOT6L	ENST00000504123.1	CCR4-NOT transcription complex, subunit 6-like	23	1	1	0	0	1	0	0	1	0	hsa-miR-329-3p	0.0125	0.088	0.4971	-0.12	-0.13	N/A	2007, 2009, 2011
DDX19B	ENST00000288071.6	DEAD (Asp-Glu-Ala-Asp) box polypeptide 19B	690	1	1	0	0	0	0	0	0	0	hsa-miR-329-3p	0.0069	0.0477	0.2464	-0.12	-0.27	N/A	NULL
C16orf70	ENST00000219139.3	chromosome 16 open reading frame 70	485	1	0	0	1	0	0	0	0	0	hsa-miR-329-3p	0.0036	0.0263	0.166	-0.12	-0.12	N/A	2007, 2009, 2011
MFSD2A	ENST00000372811.5	major facilitator superfamily domain containing 2A	113	1	0	0	1	2	0	0	2	0	hsa-miR-329-3p	0.0018	0.0129	0.0912	-0.12	-0.33	N/A	2007
PABPN1	ENST00000397276.2	poly(A) binding protein, nuclear 1	110	1	0	0	1	0	0	0	0	0	hsa-miR-329-3p	0.0045	0.0323	0.1978	-0.12	-0.12	N/A	2007
SSR1	ENST00000244763.4	signal sequence receptor, alpha	12917	1	0	0	1	3	0	1	2	2	hsa-miR-329-3p	0.0103	0.0744	0.4723	-0.11	-0.17	N/A	2009, 2011
VANGL2	ENST00000368061.2	VANGL planar cell polarity protein 2	560	1	0	1	0	0	0	0	0	0	hsa-miR-329-3p	0.0079	0.0576	0.3815	-0.11	-0.11	N/A	2011
DNAJC5	ENST00000360864.4	DnaJ (Hsp40) homolog, subfamily C, member 5	1089	1	0	0	1	4	0	4	0	2	hsa-miR-329-3p	0.0078	0.0564	0.3525	-0.11	-0.24	N/A	2011
ENTPD7	ENST00000370489.4	ectonucleoside triphosphate diphosphohydrolase 7	136	1	0	1	0	0	0	0	0	1	hsa-miR-329-3p	0.0089	0.0648	0.4299	-0.11	-0.11	N/A	NULL
GATAD2A	ENST00000360315.3	GATA zinc finger domain containing 2A	986	1	0	1	0	1	0	1	0	0	hsa-miR-329-3p	0.0075	0.0543	0.3531	-0.11	-0.18	N/A	2011
UNC45B	ENST00000268876.5	unc-45 homolog B (C. elegans)	5	1	0	1	0	0	0	0	0	1	hsa-miR-329-3p	0.008	0.0581	0.3946	-0.11	-0.11	N/A	2007, 2009, 2011
TOPBP1	ENST00000260810.5	topoisomerase (DNA) II binding protein 1	102	1	0	0	1	0	0	0	0	0	hsa-miR-329-3p	0.0033	0.0237	0.1507	-0.11	-0.14	N/A	NULL
PEA15	ENST00000360472.4	phosphoprotein enriched in astrocytes 15	5239	1	0	0	1	0	0	0	0	1	hsa-miR-329-3p	0.0036	0.0259	0.1756	-0.1	-0.1	N/A	2007, 2009, 2011
EGFLAM	ENST00000322350.5	EGF-like, fibronectin type III and laminin G domains	123	1	0	1	0	0	0	0	0	0	hsa-miR-329-3p	0.0042	0.0307	0.2083	-0.1	-0.1	N/A	2007
FOXK1	ENST00000328914.4	forkhead box K1	368	1	0	1	0	3	0	3	0	7	hsa-miR-329-3p	0.0205	0.1483	0.9476	-0.1	-0.13	N/A	2011
TTC7A	ENST00000319190.5	tetratricopeptide repeat domain 7A	400	1	0	0	1	0	0	0	0	0	hsa-miR-329-3p	0.0038	0.0274	0.1747	-0.1	-0.1	N/A	2011
ZBTB39	ENST00000300101.2	zinc finger and BTB domain containing 39	7	1	1	0	0	0	0	0	0	0	hsa-miR-329-3p	0.0211	0.1423	0.6682	-0.1	-0.1	N/A	2009, 2011
NUFIP2	ENST00000225388.4	nuclear fragile X mental retardation protein interacting protein 2	440	1	0	1	0	1	0	1	0	7	hsa-miR-329-3p	0.0078	0.0563	0.3478	-0.1	-0.18	N/A	2007
TRIM33	ENST00000358465.2	tripartite motif containing 33	201	1	1	0	0	0	0	0	0	1	hsa-miR-329-3p	0.0101	0.073	0.4646	-0.1	-0.17	N/A	2009, 2011
SLC43A2	ENST00000301335.5	solute carrier family 43 (amino acid system L transporter), member 2	68	1	0	1	0	1	1	0	0	3	hsa-miR-329-3p	0.0111	0.079	0.4575	-0.09	-0.16	N/A	NULL
MLST8	ENST00000301725.7	MTOR associated protein, LST8 homolog (S. cerevisiae)	493	1	0	1	0	0	0	0	0	1	hsa-miR-329-3p	0.004	0.0291	0.1958	-0.09	-0.09	N/A	NULL
BAIAP3	ENST00000397488.2	BAI1-associated protein 3	10	1	0	1	0	0	0	0	0	1	hsa-miR-329-3p	0.008	0.0574	0.3647	-0.09	-0.09	N/A	2011
NAA15	ENST00000296543.5	N(alpha)-acetyltransferase 15, NatA auxiliary subunit	546	1	0	1	0	0	0	0	0	0	hsa-miR-329-3p	0.0074	0.053	0.3136	-0.09	-0.09	N/A	2007, 2009, 2011
DENND5B	ENST00000389082.5	DENN/MADD domain containing 5B	832	1	0	0	1	0	0	0	0	3	hsa-miR-329-3p	0.0163	0.1181	0.7675	-0.09	-0.09	N/A	2009, 2011
FAM178A	ENST00000238961.4	family with sequence similarity 178, member A	130	3	0	1	2	1	0	0	1	6	hsa-miR-329-3p	0.013	0.0945	0.6306	-0.09	-0.12	N/A	2007, 2009, 2011
PAX2	ENST00000370296.2	paired box 2	8	1	0	1	0	0	0	0	0	0	hsa-miR-329-3p	0.007	0.051	0.3294	-0.09	-0.09	N/A	2007, 2009, 2011
MON2	ENST00000546600.1	MON2 homolog (S. cerevisiae)	784	1	0	0	1	3	0	2	1	0	hsa-miR-329-3p	0.0034	0.025	0.1676	-0.08	-0.27	N/A	2009, 2011
FBN1	ENST00000316623.5	fibrillin 1	798	1	0	0	1	1	0	0	1	0	hsa-miR-329-3p	0.0134	0.0975	0.656	-0.08	-0.08	N/A	2007, 2009, 2011
KCNS2	ENST00000287042.4	potassium voltage-gated channel, delayed-rectifier, subfamily S, member 2	5	1	0	1	0	0	0	0	0	2	hsa-miR-329-3p	0.0082	0.0595	0.4031	-0.08	-0.08	N/A	2009, 2011
VHL	ENST00000256474.2	von Hippel-Lindau tumor suppressor, E3 ubiquitin protein ligase	2386	1	0	1	0	1	0	1	0	0	hsa-miR-329-3p	0.016	0.1144	0.6812	-0.08	-0.32	N/A	NULL
PRKCA	ENST00000413366.3	protein kinase C, alpha	726	1	0	0	1	3	0	0	3	4	hsa-miR-329-3p	0.0083	0.0606	0.4215	-0.08	-0.12	N/A	2009, 2011
NCKAP1	ENST00000361354.4	NCK-associated protein 1	700	1	0	0	1	2	1	0	1	2	hsa-miR-329-3p	0.0019	0.014	0.096	-0.08	-0.12	N/A	NULL
CSNK1G3	ENST00000360683.2	casein kinase 1, gamma 3	28	1	1	0	0	1	0	0	1	2	hsa-miR-329-3p	0.0051	0.0359	0.1985	-0.08	-0.37	N/A	2007, 2011
ZNF281	ENST00000294740.3	zinc finger protein 281	595	1	0	0	1	0	0	0	0	0	hsa-miR-329-3p	0.0049	0.0349	0.213	-0.08	-0.1	N/A	NULL
HSPA13	ENST00000285667.3	heat shock protein 70kDa family, member 13	2175	1	0	0	1	1	0	0	1	0	hsa-miR-329-3p	0.0025	0.0184	0.1279	-0.08	-0.11	N/A	2007
PRPF4B	ENST00000337659.6	pre-mRNA processing factor 4B	602	1	0	1	0	1	0	0	1	1	hsa-miR-329-3p	0.0082	0.0594	0.3913	-0.08	-0.08	N/A	2007
PRUNE2	ENST00000376718.3	prune homolog 2 (Drosophila)	121	1	0	0	1	1	0	1	0	0	hsa-miR-329-3p	0.0116	0.083	0.5026	-0.08	-0.08	N/A	2009, 2011
KHNYN	ENST00000251343.5	KH and NYN domain containing	421	1	0	1	0	2	0	1	1	1	hsa-miR-329-3p	0.0059	0.0422	0.262	-0.08	-0.12	N/A	2009, 2011
PLAA	ENST00000397292.3	phospholipase A2-activating protein	416	1	1	0	0	0	0	0	0	1	hsa-miR-329-3p	0.0049	0.0349	0.2109	-0.07	-0.16	N/A	2011
ABCA12	ENST00000272895.7	ATP-binding cassette, sub-family A (ABC1), member 12	5	1	0	1	0	1	0	0	1	1	hsa-miR-329-3p	0.0077	0.0564	0.3812	-0.07	-0.07	N/A	2009, 2011
AC012215.1	ENST00000437887.1	Uncharacterized protein	31	1	0	0	1	0	0	0	0	1	hsa-miR-329-3p	0.0061	0.0445	0.288	-0.07	-0.07	N/A	NULL
DSTYK	ENST00000367160.4	dual serine/threonine and tyrosine protein kinase	256	1	0	0	1	3	0	0	3	4	hsa-miR-329-3p	0.0152	0.11	0.7205	-0.07	-0.07	N/A	NULL
KLF12	ENST00000377669.2	Kruppel-like factor 12	251	1	0	1	0	1	0	0	1	1	hsa-miR-329-3p	0.0151	0.1068	0.604	-0.07	-0.07	N/A	2007, 2009, 2011
AP3B1	ENST00000255194.6	adaptor-related protein complex 3, beta 1 subunit	180	1	0	0	1	0	0	0	0	0	hsa-miR-329-3p	0.0022	0.0158	0.1089	-0.06	-0.06	N/A	NULL
SOX4	ENST00000244745.1	SRY (sex determining region Y)-box 4	2736	1	0	0	1	0	0	0	0	3	hsa-miR-329-3p	0.0057	0.0409	0.2644	-0.06	-0.08	N/A	2007
IPO5	ENST00000261574.5	importin 5	1826	1	0	0	1	0	0	0	0	3	hsa-miR-329-3p	0.012	0.0856	0.5129	-0.06	-0.07	N/A	2009, 2011
GRIN2B	ENST00000609686.1	glutamate receptor, ionotropic, N-methyl D-aspartate 2B	5	1	1	0	0	2	0	1	1	7	hsa-miR-329-3p	0.0366	0.2617	1.6005	-0.06	-0.06	N/A	NULL
FAT3	ENST00000298047.6	FAT atypical cadherin 3	30	1	1	0	0	2	0	1	1	1	hsa-miR-329-3p	0.025	0.1783	1.0642	-0.06	-0.06	N/A	2009
PRR12	ENST00000418929.2	proline rich 12	95	1	0	1	0	0	0	0	0	0	hsa-miR-329-3p	0.0053	0.0383	0.2389	-0.06	-0.06	N/A	2009, 2011
TCF7L1	ENST00000282111.3	transcription factor 7-like 1 (T-cell specific, HMG-box)	577	1	0	1	0	1	0	0	1	0	hsa-miR-329-3p	0.0087	0.0626	0.3896	-0.06	-0.06	N/A	NULL
CDK12	ENST00000447079.4	cyclin-dependent kinase 12	748	1	0	1	0	1	0	0	1	3	hsa-miR-329-3p	0.0089	0.0647	0.4234	-0.06	-0.07	N/A	NULL
DOK6	ENST00000382713.5	docking protein 6	8	1	0	0	1	1	0	1	0	5	hsa-miR-329-3p	0.0101	0.0741	0.512	-0.06	-0.06	N/A	2011
ADAM17	ENST00000310823.3	ADAM metallopeptidase domain 17	96	1	0	1	0	0	0	0	0	0	hsa-miR-329-3p	0.0037	0.0264	0.1678	-0.06	-0.13	N/A	NULL
RNF216	ENST00000425013.2	ring finger protein 216	649	1	0	0	1	0	0	0	0	1	hsa-miR-329-3p	0.0032	0.0229	0.152	-0.05	-0.08	N/A	2009, 2011
LARP4B	ENST00000316157.3	La ribonucleoprotein domain family, member 4B	705	1	0	1	0	2	0	1	1	4	hsa-miR-329-3p	0.0052	0.0373	0.2407	-0.05	-0.3	N/A	2007, 2011
SLC8A1	ENST00000406785.2	solute carrier family 8 (sodium/calcium exchanger), member 1	61	2	0	1	1	1	0	0	1	2	hsa-miR-329-3p	0.0066	0.0478	0.317	-0.05	-0.08	N/A	2007, 2009, 2011
PTPN9	ENST00000306726.2	protein tyrosine phosphatase, non-receptor type 9	644	1	0	0	1	0	0	0	0	2	hsa-miR-329-3p	0.0032	0.0232	0.1589	-0.05	-0.05	N/A	2007, 2009, 2011
MSL1	ENST00000398532.4	male-specific lethal 1 homolog (Drosophila)	4715	1	0	1	0	0	0	0	0	4	hsa-miR-329-3p	0.015	0.1081	0.6882	-0.05	-0.05	N/A	NULL
TADA2A	ENST00000394395.2	transcriptional adaptor 2A	278	1	0	1	0	0	0	0	0	0	hsa-miR-329-3p	0.0009	0.0066	0.0429	-0.04	-0.15	N/A	NULL
KIF5A	ENST00000455537.2	kinesin family member 5A	5	1	0	0	1	0	0	0	0	0	hsa-miR-329-3p	0.0009	0.0066	0.047	-0.04	-0.04	N/A	NULL
WIPF2	ENST00000323571.4	WAS/WASL interacting protein family, member 2	214	2	0	2	0	2	1	0	1	2	hsa-miR-329-3p	0.0037	0.0272	0.1822	-0.04	-0.3	N/A	2009, 2011
CTNND1	ENST00000524630.1	catenin (cadherin-associated protein), delta 1	743	1	0	0	1	0	0	0	0	0	hsa-miR-329-3p	0.0105	0.075	0.4422	-0.04	-0.1	N/A	2009, 2011
SP1	ENST00000426431.2	Sp1 transcription factor	402	1	0	0	1	0	0	0	0	7	hsa-miR-329-3p	0.0091	0.066	0.4365	-0.04	-0.04	N/A	2009, 2011
DDX19A	ENST00000302243.7	DEAD (Asp-Glu-Ala-Asp) box polypeptide 19A	148	1	0	0	1	0	0	0	0	0	hsa-miR-329-3p	0.0038	0.0274	0.1844	-0.04	-0.1	N/A	NULL
BTBD3	ENST00000254977.3	BTB (POZ) domain containing 3	3798	1	0	1	0	0	0	0	0	3	hsa-miR-329-3p	0.0064	0.047	0.3297	-0.04	-0.04	N/A	2011
CSRNP3	ENST00000314499.7	cysteine-serine-rich nuclear protein 3	24	1	0	0	1	1	0	0	1	5	hsa-miR-329-3p	0.0109	0.0797	0.5547	-0.03	-0.03	N/A	2011
CHRDL1	ENST00000372045.1	chordin-like 1	5	1	0	1	0	1	0	0	1	8	hsa-miR-329-3p	0.0115	0.0837	0.5718	-0.03	-0.08	N/A	2011
FAM204A	ENST00000369183.4	family with sequence similarity 204, member A	296	1	0	1	0	2	0	2	0	1	hsa-miR-329-3p	0.0029	0.0208	0.1247	-0.02	-0.41	N/A	NULL
KDM5A	ENST00000399788.2	lysine (K)-specific demethylase 5A	118	1	0	0	1	1	0	0	1	3	hsa-miR-329-3p	0.0172	0.1254	0.8401	-0.02	-0.03	N/A	NULL
UNC5D	ENST00000287272.2	unc-5 homolog D (C. elegans)	37	1	0	0	1	0	0	0	0	1	hsa-miR-329-3p	0.0097	0.0704	0.454	-0.02	-0.03	N/A	NULL
SMAD6	ENST00000288840.5	SMAD family member 6	660	1	0	0	1	0	0	0	0	0	hsa-miR-329-3p	0.0005	0.0034	0.0216	-0.02	-0.17	N/A	NULL
RNF165	ENST00000269439.7	ring finger protein 165	18	1	0	1	0	0	0	0	0	1	hsa-miR-329-3p	0.0075	0.0547	0.3566	-0.02	-0.02	N/A	2007, 2009, 2011
ATP11A	ENST00000487903.1	ATPase, class VI, type 11A	731	1	0	1	0	0	0	0	0	1	hsa-miR-329-3p	0.0106	0.0757	0.4439	-0.02	-0.02	N/A	NULL
MTSS1L	ENST00000338779.6	metastasis suppressor 1-like	2982	1	0	1	0	0	0	0	0	0	hsa-miR-329-3p	0.0063	0.0455	0.2921	-0.02	-0.02	N/A	2009, 2011
ONECUT2	ENST00000491143.2	one cut homeobox 2	847	1	0	0	1	1	0	0	1	2	hsa-miR-329-3p	0.0081	0.0594	0.4155	-0.02	-0.02	N/A	2009, 2011
ZDHHC5	ENST00000287169.3	zinc finger, DHHC-type containing 5	1505	2	0	1	1	0	0	0	0	0	hsa-miR-329-3p	0.0032	0.0233	0.1624	-0.02	-0.31	N/A	2007, 2009, 2011
NBEAL1	ENST00000449802.1	neurobeachin-like 1	42	1	0	0	1	1	0	0	1	1	hsa-miR-329-3p	0.0102	0.0739	0.4901	-0.02	-0.02	N/A	NULL
MINA	ENST00000333396.7	MYC induced nuclear antigen	209	1	0	1	0	0	0	0	0	2	hsa-miR-329-3p	0.0025	0.0185	0.1261	-0.02	-0.04	N/A	NULL
SEC63	ENST00000369002.4	SEC63 homolog (S. cerevisiae)	3181	1	0	1	0	0	0	0	0	1	hsa-miR-329-3p	0.0019	0.0136	0.0862	-0.02	-0.23	N/A	2011
PAX5	ENST00000358127.4	paired box 5	5	1	0	0	1	0	0	0	0	2	hsa-miR-329-3p	0.0097	0.0703	0.4656	-0.01	-0.01	N/A	NULL
RAB6B	ENST00000285208.4	RAB6B, member RAS oncogene family	669	2	0	1	1	1	0	1	0	4	hsa-miR-329-3p	0.0022	0.0162	0.1108	-0.01	-0.19	N/A	2007, 2009, 2011
DGKH	ENST00000261491.5	diacylglycerol kinase, eta	46	1	0	0	1	1	0	0	1	2	hsa-miR-329-3p	0.013	0.0944	0.6323	-0.01	-0.02	N/A	NULL
RGP1	ENST00000378078.4	RGP1 retrograde golgi transport homolog (S. cerevisiae)	203	1	1	0	0	0	0	0	0	0	hsa-miR-329-3p	0.002	0.0148	0.1033	-0.01	-0.03	N/A	NULL
TLN2	ENST00000561311.1	talin 2	371	1	0	0	1	1	0	1	0	3	hsa-miR-329-3p	0.0047	0.0343	0.2363	-0.01	-0.03	N/A	2011
NUMBL	ENST00000252891.4	numb homolog (Drosophila)-like	323	1	0	1	0	0	0	0	0	0	hsa-miR-329-3p	0.001	0.007	0.0497	-0.01	-0.02	N/A	2009, 2011
GPC4	ENST00000370828.3	glypican 4	542	1	1	0	0	1	0	1	0	2	hsa-miR-329-3p	0.0016	0.0119	0.0812	-0.01	-0.26	N/A	NULL
L1CAM	ENST00000370060.1	L1 cell adhesion molecule	439	1	0	0	1	0	0	0	0	0	hsa-miR-329-3p	0.0027	0.0196	0.1297	-0.01	-0.01	N/A	2011
CASZ1	ENST00000377022.3	castor zinc finger 1	5	1	0	0	1	0	0	0	0	0	hsa-miR-329-3p	0.0012	0.0086	0.0621	-0.01	-0.01	N/A	2007, 2009, 2011
SMARCAD1	ENST00000354268.4	SWI/SNF-related, matrix-associated actin-dependent regulator of chromatin, subfamily a, containing DEAD/H box 1	371	1	0	0	1	0	0	0	0	0	hsa-miR-329-3p	0.0028	0.0203	0.1327	-0.01	-0.01	N/A	2007, 2009, 2011
FBXO41	ENST00000295133.5	F-box protein 41	175	1	0	0	1	1	0	0	1	4	hsa-miR-329-3p	0.0089	0.0644	0.4201	-0.01	-0.02	N/A	2009
RP11-766F14.2	ENST00000511828.1	Protein LOC285556	5	1	0	0	1	0	0	0	0	2	hsa-miR-329-3p	0.0094	0.0684	0.4695	-0.01	-0.01	N/A	NULL
PAPPA	ENST00000328252.3	pregnancy-associated plasma protein A, pappalysin 1	350	1	0	0	1	0	0	0	0	1	hsa-miR-329-3p	0.0055	0.0404	0.2828	-0.01	-0.01	N/A	2007, 2009, 2011
MBD5	ENST00000407073.1	methyl-CpG binding domain protein 5	7	1	0	0	1	2	0	1	1	2	hsa-miR-329-3p	0.0031	0.0224	0.1552	-0.01	-0.04	N/A	NULL
CNNM2	ENST00000369878.4	cyclin M2	517	1	0	0	1	1	1	0	0	6	hsa-miR-329-3p	0.0073	0.0527	0.3348	-0.01	-0.05	N/A	NULL
DPYSL5	ENST00000288699.6	dihydropyrimidinase-like 5	315	1	0	0	1	0	0	0	0	1	hsa-miR-329-3p	0.0027	0.0199	0.1391	-0.01	-0.01	N/A	2011
PCDHB16	ENST00000361016.2	protocadherin beta 16	36	1	0	1	0	1	0	1	0	0	hsa-miR-329-3p	0.0048	0.035	0.2332	-0.01	-0.04	N/A	NULL
MAP2K6	ENST00000590474.1	mitogen-activated protein kinase kinase 6	235	2	0	1	1	1	0	0	1	6	hsa-miR-329-3p	0.0018	0.0127	0.0842	-0.01	-0.21	N/A	NULL
GAS7	ENST00000437099.2	growth arrest-specific 7	186	1	0	0	1	0	0	0	0	0	hsa-miR-329-3p	0.0009	0.0065	0.0466	0	-0.05	N/A	2009, 2011
ZDHHC18	ENST00000374142.4	zinc finger, DHHC-type containing 18	268	1	0	1	0	1	0	1	0	4	hsa-miR-329-3p	0.0042	0.0306	0.2079	0	-0.05	N/A	NULL
YARS2	ENST00000324868.8	tyrosyl-tRNA synthetase 2, mitochondrial	192	1	0	0	1	0	0	0	0	0	hsa-miR-329-3p	0.0003	0.0022	0.0127	0	-0.06	N/A	NULL
NTPCR	ENST00000366628.5	nucleoside-triphosphatase, cancer-related	2755	1	0	1	0	0	0	0	0	3	hsa-miR-329-3p	0.0004	0.0031	0.0207	0	-0.14	N/A	NULL
PHB2	ENST00000546111.1	prohibitin 2	120	1	0	1	0	0	0	0	0	1	hsa-miR-329-3p	0.0003	0.002	0.0146	0	-0.02	N/A	NULL
CD180	ENST00000256447.4	CD180 molecule	5	1	0	1	0	3	0	0	3	2	hsa-miR-329-3p	0	0.0002	0.0011	0	-0.26	N/A	NULL
PTGR2	ENST00000555661.1	prostaglandin reductase 2	244	1	0	1	0	0	0	0	0	0	hsa-miR-329-3p	0.0012	0.0089	0.0633	0	-0.02	N/A	NULL
ZBTB20	ENST00000462705.1	zinc finger and BTB domain containing 20	5	1	1	0	0	2	0	1	1	6	hsa-miR-329-3p	0.0017	0.0128	0.0873	0	-0.14	N/A	NULL
PDHB	ENST00000474765.1	pyruvate dehydrogenase (lipoamide) beta	1549	1	0	0	1	0	0	0	0	0	hsa-miR-329-3p	0.0005	0.0035	0.0252	0	-0.04	N/A	NULL
NNMT	ENST00000535401.1	nicotinamide N-methyltransferase	522	1	0	1	0	0	0	0	0	0	hsa-miR-329-3p	0.0016	0.0117	0.0825	0	-0.09	N/A	NULL
